# Supplementary material for: Noc1 downregulation induces nucleolar stress and upregulates p53 isoforms, with a robust increase of the truncated p53E isoform in Drosophila wing discs
Source: G3 (Bethesda). 2026 Jan 14;16(3):jkaf313. doi: 10.1093/g3journal/jkaf313 (PMC12958821; doi:10.1093/g3journal/jkaf313)
Supplement: jkaf313_Supplementary_Data [file jkaf313_supplementary_data.zip]

Archive with 4 entries (4 files):
- Supplementary_Figure_1_G3-2025-406304.pdf
- Supplementary_Figure_2_G3-2025-406304.pdf
- Supplementary_Figure_3_G3-2025-406304.pdf
- Supplementary_Figure_Legends_G3-2025-406304.docx
